# Supplementary material for: Phase I Study of a Multivalent WT1 Peptide Vaccine (Galinpepimut-S) in Combination with Nivolumab in Patients with WT1-Expressing Ovarian Cancer in Second or Third Remission
Source: Cancers (Basel). 2023 Feb 25;15(5):1458. doi: 10.3390/cancers15051458 (PMC10001251; doi:10.3390/cancers15051458)
Supplement: Supplementary file 1 [file cancers-15-01458-s001.zip]

Archive with 2 entries (1 files):
- cancers-2201866-supplementary/
- cancers-2201866-supplementary/cancers-2201866-supplementary.pdf
